# Supplementary material for: Is bovine somatotropin an alternative strategy to overcome the detrimental effects of high-gain diets on prepubertal Holstein × Gyr heifers?
Source: PLoS One. 2024 Apr 29;19(4):e0300728. doi: 10.1371/journal.pone.0300728 (PMC11057732; doi:10.1371/journal.pone.0300728)
Supplement: S1 Table — (XLSX) [file pone.0300728.s001.xlsx]

## Sheet: Progesterone
Animal	Treatment	Block	Day	Progesterone (ng/mL)
3411BE	bST	1	1	0.21
8906BC	bST	1	1	0.21
0500BC	bST	1	1	0.21
1218	bST	1	1	0.26
CJR0508	bST	2	1	0.21
1196BF	bST	1	1	0.21
2475BD	bST	1	1	0.21
1341	bST	2	1	0.32
RPAU	bST	2	1	0.26
3924BF	bST	2	1	0.29
4118BF	bST	2	1	0.21
1959BG	bST	3	1	0.42
OJR0837	bST	3	1	0.28
9087BG	bST	3	1	0.21
9611BG	bST	3	1	0.21
3320BE	bST	3	1	0.61
7679BB	no bST	1	1	0.21
7636BB	no bST	1	1	0.21
47	no bST	1	1	0.21
5994BE	no bST	1	1	0.21
718	no bST	1	1	0.38
LUAR	no bST	2	1	0.21
RSF0061	no bST	2	1	0.53
2845BF	no bST	1	1	0.26
1118	no bST	2	1	0.27
6335BI	no bST	2	1	0.21
1958BG	no bST	2	1	0.21
6594BF	no bST	2	1	0.21
2226	no bST	3	1	0.21
3789	no bST	3	1	0.24
DLIB0719	no bST	3	1	0.29
9655BA	no bST	3	1	0.3
CJR0513	no bST	3	1	0.21

## Sheet: Reproductive assessment 
Animal	Treatment	Block	Day	Left follicle size (mm)	Right follicle size (mm)	Corpus lutuem
47	no bST	1	1	6.55	13.55	no
718	no bST	1	1	11.25	13.5	no
1118	no bST	2	1	13.1	11.2	no
2226	no bST	3	1	9.9	3	no
3789	no bST	3	1	3	11.6	no
1958-BG	no bST	2	1	7.3	10.1	no
2845-BF	no bST	1	1	3	10.35	no
5994-BE	no bST	1	1	5	12.8	no
6335-BI	no bST	2	1	8.5	7.4	no
6594-BF	no bST	2	1	8.8	5	no
7636-BB	no bST	1	1	14.4	7.8	no
7679-BB	no bST	1	1	8.9	10.7	no
9655-BA	no bST	3	1	9.65	20	no
CJR0513	no bST	3	1	7.65	10.2	no
DLIB0719	no bST	3	1	5	10.3	no
LUAR0364	no bST	2	1	10.55	9.85	no
RFS0061	no bST	2	1	9.9	9.1	no
1218	bST	1	1	10.55	10.7	no
0500-BC	bST	1	1	3	14.95	no
1196-BF	bST	1	1	9.05	11.3	no
1959-BG	bST	3	1	8.55	9.75	no
2475-BD	bST	1	1	11.25	6.8	no
3320-BE	bST	3	1	5	5	no
3411-BE	bST	1	1	5	13.35	no
3924-BF	bST	2	1	10.15	8.2	no
4118-BF	bST	2	1	5	11.75	no
8906-BC	bST	1	1	8.75	12.75	no
9087-BG	bST	3	1	5	8.1	no
9611-BG	bST	3	1	9.55	5	no
CJR0508	bST	2	1	5	12.05	no
DDMR1341	bST	2	1	13	8.9	no
OJR0837	bST	3	1	7.7	5	no
RPAU	bST	2	1	8.4	9.7	no
