# Supplementary material for: Is bovine somatotropin an alternative strategy to overcome the detrimental effects of high-gain diets on prepubertal Holstein × Gyr heifers?
Source: PLoS One. 2024 Apr 29;19(4):e0300728. doi: 10.1371/journal.pone.0300728 (PMC11057732; doi:10.1371/journal.pone.0300728)
Supplement: S2 Table — (XLSX) [file pone.0300728.s002.xlsx]

## Sheet: INTAKE and DIGESTIBILITY
					INTAKE						DIGESTIBILITY
Animal	Block	Treatment	BW	ADG	DM	CP	NDFap	EE	NFC	OM	DM	CP	NDFap	EE	NFC	OM	ME_Intake	RDP_Intake	RUP_Intake	MP_Intake	Feed Efficiency	Microbial Efficiency	Nitrogen Excretion_BW	Nitrogen Retained_BW
47	1	1	392.667	1.443	7.61082	1.09217	2.39756	0.146739	3.62306	7.25952	653.737	671.768	438.276	856.077	862.429	693.534	19.6296	543.38	548.794	786.798	0.189598	104.662	35.958	8.54484
718	1	1	356	1.077	5.72265	0.882059	1.71964	0.106748	2.75459	5.46304	670.345	689.506	476.361	905.098	843.846	704.447	15.1172	377.929	504.13	645.178	0.1882	95.2155	34.1169	5.52623
1118	2	1	334.667	1.192	7.01679	1.0816	2.10843	0.130885	3.37756	6.69848	663.172	673.55	452.262	864.524	870.308	706.839	18.5516	512.462	569.139	783.287	0.169878	105.095	44.3856	7.32441
1218	1	2	373	1.482	13.6532	1.7155	4.63399	0.277604	6.37774	13.0048	593.903	586.952	427.355	745.774	825.982	650.697	32.2638	458.068	1257.43	1299.11	0.108546	52.5247	49.7953	23.7917
1341	2	2	340.333	1.233	6.73877	1.01653	2.05523	0.127008	3.23265	6.43142	612.249	632.145	386.796	705.943	833.391	656.351	16.2537	517.341	499.193	730.453	0.182971	119.386	38.6246	9.16543
2226	3	1	284	1.056	8.49217	1.30161	2.56189	0.158842	4.08404	8.10638	580.502	644.186	302.411	754.849	815.584	624.693	19.4753	671.87	629.736	933.786	0.12435	128.862	54.7818	18.5481
3789	3	1	248.333	1.026	6.90152	0.986201	2.17983	0.13331	3.28331	6.58265	664.849	678.592	467.296	837.002	855.419	700.028	17.9739	677.326	308.875	680.589	0.148663	142.67	49.5385	14.0019
0500-BC	1	2	344	0.906	6.81089	1.04323	2.05561	0.127435	3.27514	6.50142	587.671	626.521	329.623	746.003	821.504	633.214	15.822	604.537	438.696	737.861	0.133022	142.727	40.845	7.67754
1196-BF	1	2	335.333	0.546	6.21193	0.975904	1.84149	0.114789	2.99931	5.9315	640.092	668.664	433.841	779.181	819.865	674.356	15.5648	356.243	619.661	723.724	0.0878954	86.6403	33.7271	12.8369
1958-BG	2	1	276.333	0.92	7.89991	1.24408	2.33781	0.145805	3.81581	7.5435	672.306	692.478	474.679	787.159	864.239	713.694	21.1038	558.363	685.713	905.922	0.116457	101.021	49.7584	22.2749
1959-BG	3	2	276.667	1.243	6.10969	0.919549	1.86622	0.115274	2.92983	5.83087	702.16	694.437	604.076	920.021	855.376	750.843	17.2823	607.939	311.61	638.369	0.203447	134.779	35.0753	18.1035
2475-BD	1	2	372.5	1.535	8.75229	1.34855	2.63069	0.163291	4.21267	8.35521	662.042	686.638	468.607	685.927	852.288	701.496	22.822	607.263	741.29	981.681	0.175383	101.191	36.2077	21.7168
2845-BF	1	1	368	1.485	10.4983	1.55894	3.23558	0.199321	5.02378	10.0176	660.861	716.465	440.585	868.746	883.574	714.193	28.114	565.406	993.536	1156.69	0.141452	76.7071	40.5665	27.2136
3320-BE	3	2	236	1.109	6.41676	0.914434	2.03013	0.124093	3.05145	6.1201	700.368	706.459	556.582	849.475	860	736.197	17.6923	575.845	338.589	639.412	0.172829	124.175	41.4877	20.5078
3411-BE	1	2	380.667	0.992	8.91109	1.43695	2.5911	0.162486	4.32103	8.51157	642.453	722.471	397.445	780.754	849.289	689.02	23.0021	388.281	1048.67	1087.44	0.111322	64.4639	34.9072	25.4901
3924-BF	2	2	320	1.155	9.5861	1.41544	2.96543	0.182476	4.58325	9.1466	598.378	676.143	390.714	873.131	780.063	639.607	22.6929	457.188	958.254	1059.2	0.120487	75.5759	42.8294	27.9427
4118-BF	2	2	306.667	1.166	7.50143	1.07983	2.35851	0.144432	3.57266	7.15543	619.769	630.001	451.02	836.685	808.412	664.258	18.3834	458.365	621.466	790.526	0.155437	93.4655	39.3553	16.9837
5994-BE	1	1	372.333	1.221	9.51724	1.37717	2.98252	0.182822	4.53629	9.07879	630.896	636.591	412.203	827.413	828.125	662.421	23.2627	443.945	933.222	1030.7	0.128294	71.5687	39.6811	19.4989
6335-BI	2	1	268	0.742	5.9351	0.8825	1.8276	0.112615	2.84072	5.66344	632.608	666.951	379.58	864.61	856.513	673.229	14.8467	564.257	318.244	615.719	0.125019	143.413	38.9739	13.7127
6594-BF	2	1	263.667	1.152	7.08869	1.03728	2.20571	0.135491	3.3845	6.76299	657.118	675.769	438.457	827.368	850.277	688.74	18.149	566.725	470.554	739.148	0.162512	118.115	51.2972	11.6477
7636-BB	1	1	415.333	1.43	10.435	1.53689	3.23334	0.198864	4.98716	9.95626	661.819	698.45	450.858	751.947	857.284	698.673	27.1155	619.809	917.082	1130.34	0.137039	86.7705	37.8847	21.3214
7679-BB	1	1	373.333	0.822	11.592	1.65438	3.66413	0.224033	5.51371	11.0563	665.343	709.465	563.978	904.008	820.796	720.712	31.3088	982.93	671.454	1166.24	0.070911	119.556	40.7673	30.1349
8906-BC	1	2	407.333	1.529	8.16227	1.25046	2.46316	0.152706	3.9251	7.79142	646.947	688.966	462.068	791.627	822.627	686.582	20.8724	397.432	853.028	936.779	0.187325	72.253	31.8432	17.2747
9087-BG	3	2	226.333	0.906	7.84774	1.23289	2.32643	0.145017	3.78913	7.49346	640.925	653.716	424.682	841.233	845.073	683	19.9596	762.055	470.833	864.381	0.115447	144.588	60.5451	26.6105
9611-BG	3	2	290.333	1.244	6.76787	0.949134	2.16216	0.131787	3.21075	6.45383	660.802	668.653	462.636	873.293	879.701	708.808	17.8614	493.86	455.274	680.29	0.18381	104.667	37.7459	14.56
9655-BA	3	1	223.333	1.018	5.48704	0.826883	1.6746	0.103465	2.63176	5.23671	635.023	662.751	432.202	739.014	816.307	667.704	13.5398	695.984	130.899	550.149	0.185528	193.752	59.3307	-0.0913676
CJR 0508	2	2	302	1.05	6.46484	0.931757	2.03104	0.124406	3.07954	6.16674	657.756	689.336	504.018	781.776	851.396	711.095	17.1116	441.524	490.233	674.762	0.162417	97.9705	35.539	13.8256
CJR 0513	3	1	236.333	1.197	7.65222	1.18953	2.28573	0.142149	3.68842	7.30583	633.198	652.656	425.79	808.043	827.627	673.037	19.1158	700.588	488.947	839.534	0.156425	138.438	67.2764	13.2563
DLIB 0719	3	1	200.333	0.609	5.17542	0.689047	1.70362	0.102944	2.43692	4.93253	626.9	636.19	414.37	807.539	846.543	667.078	12.6853	256.55	432.497	510.19	0.117672	75.5826	34.9081	20.1239
LUAR 0364	2	1	329.667	1.389	8.84395	1.25645	2.80334	0.171261	4.20374	8.43479	679.287	685.126	542.043	852.256	841.231	718.765	23.7217	480.966	775.48	928.202	0.157057	77.0153	44.4858	16.4944
OJR 0837	3	2	244.5	0.98	7.05998	1.06946	2.14708	0.132798	3.38897	6.7383	715.016	741.743	560.272	792.599	870.694	749.777	19.929	556.751	512.713	766.491	0.138811	107.402	46.4068	23.5786
RPAU	2	2	341	1.369	7.34956	1.08847	2.26911	0.13971	3.51555	7.01284	558.672	586.77	336.742	0.554159	774.196	599.177	15.827	486.827	601.638	792.88	0.18627	113.25	39.4542	11.6175
RFS 0061	2	1	308	1.286	8.74543	1.23167	2.78683	0.169988	6.93836	8.34002	648.9	687.132	461.583	871.857	898.222	686.598	34.1521	500.406	731.266	905.273	0.147048	57.529	47.1245	16.8585

## Sheet: PERFORMANCE
Animal	Treatment	Block	Day	Period	Initial_BW	Final_BW	Wither height	Rump height	BCS
47	1	1	1	0	197	392.667	1.18	1.28	3
47	1	1	28	1			1.22	1.3	3.25
47	1	1	57	2			1.21556	1.30556	3.5
47	1	1	84	3			1.27	1.315	3.375
718	1	1	1	0	163.333	356	1.19	1.22	2.75
718	1	1	28	1			1.27	1.28	3
718	1	1	57	2			1.24	1.27	3.375
718	1	1	84	3			1.25	1.285	3.25
1118	1	2	1	0	152.667	334.667	1.15	1.21	3.5
1118	1	2	28	1			1.15	1.2	4
1118	1	2	57	2			1.17	1.22667	3.75
1118	1	2	84	3			1.175	1.215	3.375
2226	1	3	1	0	140.333	284	1.19	1.26	2.5
2226	1	3	28	1			1.19	1.28	2.75
2226	1	3	57	2			1.21	1.27667	3.125
2226	1	3	84	3			1.2425	1.33	3.125
1958-BG	1	2	1	0	137.333	276.333	1.17	1.22	3
1958-BG	1	2	28	1			1.18	1.26	2.75
1958-BG	1	2	57	2			1.23	1.26333	3.125
1958-BG	1	2	84	3			1.2525	1.28	3
2845-BF	1	1	1	0	186	368	1.17	1.3	3
2845-BF	1	1	28	1			1.23	1.36	3
2845-BF	1	1	57	2			1.26333	1.33	3.375
2845-BF	1	1	84	3			1.265	1.355	3.5
5994-BE	1	1	1	0	174.333	372.333	1.22	1.29	3.25
5994-BE	1	1	28	1			1.27	1.33	3.75
5994-BE	1	1	57	2			1.24667	1.31	3.625
5994-BE	1	1	84	3			1.29	1.345	3.5
6335-BI	1	2	1	0	161.667	268	1.14	1.22	2.5
6335-BI	1	2	28	1			1.19	1.25	2.75
6335-BI	1	2	57	2			1.15667	1.24333	2.875
6335-BI	1	2	84	3			1.16	1.265	2.75
6594-BF	1	2	1	0	151.667	263.667	1.15	1.23	2.25
6594-BF	1	2	28	1			1.18	1.26	2.5
6594-BF	1	2	57	2			1.23	1.29333	2.625
6594-BF	1	2	84	3			1.255	1.275	2.75
7636-BB	1	1	1	0	145.667	415.333	1.25	1.29	2.75
7636-BB	1	1	28	1			1.33	1.36	3
7636-BB	1	1	57	2			1.29667	1.33667	3.5
7636-BB	1	1	84	3			1.31	1.36	3.25
7679-BB	1	1	1	0	304.333	373.333	1.2	1.23	3.25
7679-BB	1	1	28	1			1.23	1.28	3.75
7679-BB	1	1	57	2			1.24667	1.27667	3.75
7679-BB	1	1	84	3			1.245	1.265	3.25
9655-BA	1	3	1	0	294.333	223.333	1.08	1.1	2.25
9655-BA	1	3	28	1			1.1	1.14	2.75
9655-BA	1	3	57	2			1.12333	1.15333	2.875
9655-BA	1	3	84	3			1.165	1.185	3
CJR0513	1	3	1	0	273.333	236.333	1.06	1.13	2.25
CJR0513	1	3	28	1			1.1	1.17	2.75
CJR0513	1	3	57	2			1.13667	1.21333	2.875
CJR0513	1	3	84	3			1.17	1.23	3
DLIB0719	1	3	1	0	271.667	200.333	1.11	1.18	2.5
DLIB0719	1	3	28	1			1.13	1.19	2.5
DLIB0719	1	3	57	2			1.12667	1.17	2.625
DLIB0719	1	3	84	3			1.15	1.19	2.75
LUAR	1	2	1	0	270	329.667	1.13	1.24	2.5
LUAR	1	2	28	1			1.15	1.22	3
LUAR	1	2	57	2			1.19667	1.24	3.375
LUAR	1	2	84	3			1.215	1.265	3.5
RBC3789	1	3	1	0	247	248.333	1.08	1.18	2.25
RBC3789	1	3	28	1			1.15	1.23	3
RBC3789	1	3	57	2			1.13333	1.21667	3.125
RBC3789	1	3	84	3			1.18	1.25	3.125
RFS0061	1	2	1	0	297	308	1.19	1.21	2.75
RFS0061	1	2	28	1			1.2	1.23	2.75
RFS0061	1	2	57	2			1.22	1.25333	3.375
RFS0061	1	2	84	3			1.24	1.24	3
1218	2	1	1	0	281	373	1.17	1.25	3
1218	2	1	28	1			1.23	1.28	3.5
1218	2	1	57	2			1.21	1.27	3.5
1218	2	1	84	3			1.25	1.28	3.5
1341	2	2	1	0	280	340.333	1.13	1.18	3.5
1341	2	2	28	1			1.16	1.19	3.75
1341	2	2	57	2			1.17667	1.22	3.75
1341	2	2	84	3			1.2	1.225	3.75
0500-BC	2	1	1	0	267.333	344	1.17	1.25	3.5
0500-BC	2	1	28	1			1.21	1.27	3.75
0500-BC	2	1	57	2			1.22	1.28333	3.375
0500-BC	2	1	84	3			1.2	1.27	3.25
1196-BF	2	1	1	0	250	335.333	1.26	1.28	3.25
1196-BF	2	1	28	1			1.25	1.32	3.75
1196-BF	2	1	57	2			1.24333	1.29556	3.125
1196-BF	2	1	84	3			1.28	1.31	3
1959-BG	2	3	1	0	247	276.667	1.11	1.14	3
1959-BG	2	3	28	1			1.15	1.19	3
1959-BG	2	3	57	2			1.16333	1.22667	2.875
1959-BG	2	3	84	3			1.195	1.25	3.25
2475-BD	2	1	1	0	236	372.5	1.17	1.25	3
2475-BD	2	1	28	1			1.22	1.27	3.5
2475-BD	2	1	57	2			1.24	1.28667	3.25
2475-BD	2	1	84	3			1.26	1.285	3.375
3320-BE	2	3	1	0	214.333	236	1.09	1.1	2.75
3320-BE	2	3	28	1			1.14	1.18	3
3320-BE	2	3	57	2			1.13667	1.19667	3
3320-BE	2	3	84	3			1.17	1.21	3
3411-BE	2	1	1	0	205.333	380.667	1.23	1.31	3.25
3411-BE	2	1	28	1			1.29	1.32	3.75
3411-BE	2	1	57	2			1.31333	1.37	3.375
3411-BE	2	1	84	3			1.32	1.3825	3.125
3924-BF	2	2	1	0	202	320	1.15	1.19	3
3924-BF	2	2	28	1			1.16	1.23	2.75
3924-BF	2	2	57	2			1.19	1.24667	3.375
3924-BF	2	2	84	3			1.255	1.28	3.25
4118-BF	2	2	1	0	199	306.667	1.1	1.19	3.25
4118-BF	2	2	28	1			1.18	1.2	3
4118-BF	2	2	57	2			1.15667	1.23333	3.5
4118-BF	2	2	84	3			1.175	1.245	3
8906-BC	2	1	1	0	168	407.333	1.25	1.35	3
8906-BC	2	1	28	1			1.27	1.36	3.25
8906-BC	2	1	57	2			1.28667	1.36333	3.375
8906-BC	2	1	84	3			1.305	1.355	3.25
9087-BG	2	3	1	0	240.5	226.333	1.07	1.11	2.75
9087-BG	2	3	28	1			1.09	1.13	2.75
9087-BG	2	3	57	2			1.11333	1.14667	3.125
9087-BG	2	3	84	3			1.15	1.185	3
CJR0508	2	2	1	0	227.333	302	1.16	1.21	3.5
CJR0508	2	2	28	1			1.19	1.26	3.5
CJR0508	2	2	57	2			1.21667	1.28	3.625
CJR0508	2	2	84	3			1.225	1.265	3.25
MIRA-9611BG	2	3	1	0	226.333	290.333	1.13	1.19	2.75
MIRA-9611BG	2	3	28	1			1.19	1.23	3.25
MIRA-9611BG	2	3	57	2			1.19333	1.22333	3.5
MIRA-9611BG	2	3	84	3			1.225	1.24	3.25
OJR0837	2	3	1	0	217.667	244.5	1.09	1.12	3
OJR0837	2	3	28	1			1.09	1.14	3
OJR0837	2	3	57	2			1.11667	1.13667	2.875
OJR0837	2	3	84	3			1.15	1.165	3.25
RPAU	2	2	1	0	212.667	341	1.22	1.31	2.75
RPAU	2	2	28	1			1.24	1.32	3.25
RPAU	2	2	57	2			1.26667	1.32667	3.25
RPAU	2	2	84	3			1.295	1.335	3.5

## Sheet: CARCASS_ULTRASOUND
Animal	Treatment	Block	Day	Period	Ribeye area	Backfat thickness
47	1	1	1	0
47	1	1	28	1	32.8	1.8
47	1	1	56	2	39.5	2.5
47	1	1	84	3	40.9	2.3
1118	1	2	1	0	27.2	1.6
1118	1	2	28	1	25.4	1.8
1118	1	2	56	2	36.2	2
1118	1	2	84	3	41.9	2.7
1218	2	1	1	0	32.7	1.8
1218	2	1	28	1	34.4	2.5
1218	2	1	56	2	40.9	3.6
1218	2	1	84	3	53.5	5.4
1341	2	2	1	0	34.9	2.3
1341	2	2	28	1	35.9	2.5
1341	2	2	56	2	36.1	3.4
1341	2	2	84	3	46.8	4.3
2226	1	3	1	0	26.9	1.4
2226	1	3	28	1	29.6	1.4
2226	1	3	56	2	33.4	2.3
2226	1	3	84	3	42.4	2.9
3789	1	3	1	0	24	1.4
3789	1	3	28	1	32	1.8
3789	1	3	56	2	35.3	2.5
3789	1	3	84	3	39.7	2.5
.0718	1	1	1	0	35.6	2
.0718	1	1	28	1	33	2.7
.0718	1	1	56	2	40.1	2.3
.0718	1	1	84	3	54.2	4.3
0500BC	2	1	1	0	37.3	2.9
0500BC	2	1	28	1	36.3	2.7
0500BC	2	1	56	2	40.5	2.9
0500BC	2	1	84	3	40.6	3.4
1196BF	2	1	1	0	40.5	1.8
1196BF	2	1	28	1	43.4	1.8
1196BF	2	1	56	2	34.7	1.8
1196BF	2	1	84	3	44.9	2.3
1958BG	1	2	1	0	26.9	1.8
1958BG	1	2	28	1	29.5	1.4
1958BG	1	2	56	2	30.9	1.8
1958BG	1	2	84	3	34.4	2.7
1959BG	2	3	1	0	25.3	1.8
1959BG	2	3	28	1	31.6	1.6
1959BG	2	3	56	2	35.4	2.3
1959BG	2	3	84	3	43.9	2.5
2475BD	2	1	1	0	41.3	2.5
2475BD	2	1	28	1	40.3	3.6
2475BD	2	1	56	2	47.1	3.6
2475BD	2	1	84	3	51.9
2845BF	1	1	1	0	25	1.6
2845BF	1	1	28	1	33	1.8
2845BF	1	1	56	2	33.5	2.7
2845BF	1	1	84	3	41.1	3.4
3320BE	2	3	1	0	28.5	1.8
3320BE	2	3	28	1	30	1.8
3320BE	2	3	56	2	32.2	2
3320BE	2	3	84	3	38.5	2.7
3411BE	2	1	1	0	45.2	2.7
3411BE	2	1	28	1	48.2	2.9
3411BE	2	1	56	2	56.4	3.8
3411BE	2	1	84	3	56.7	4.7
3924BF	2	2	1	0	25.2	1.8
3924BF	2	2	28	1	30.5	1.6
3924BF	2	2	56	2	37.2	2.3
3924BF	2	2	84	3	39	2.9
4118BF	2	2	1	0	26.6	1.4
4118BF	2	2	28	1	30.3	2
4118BF	2	2	56	2	38.1	2.3
4118BF	2	2	84	3	40.4	2.9
5994BE	1	1	1	0	35.3	2.7
5994BE	1	1	28	1	38	2.3
5994BE	1	1	56	2	46.8	3.6
5994BE	1	1	84	3	52.3	4.5
6335BI	1	2	1	0	28.1	1.8
6335BI	1	2	28	1	29.4	2
6335BI	1	2	56	2	33.1	2.3
6335BI	1	2	84	3	32.7	2.7
6594BF	1	2	1	0	21.6	2
6594BF	1	2	28	1	23.6	2.3
6594BF	1	2	56	2	30.9	1.8
6594BF	1	2	84	3	36.9	2.7
7636BB	1	1	1	0	22.9	1.8
7636BB	1	1	28	1	29.7	1.6
7636BB	1	1	56	2	33	3.2
7636BB	1	1	84	3	37.3	3.2
7679BB	1	1	1	0	34	2.9
7679BB	1	1	28	1	35.1	2.7
7679BB	1	1	56	2	39.1	3.8
7679BB	1	1	84	3	46.4	5.4
8906BC	2	1	1	0	41	2.3
8906BC	2	1	28	1	48.6	2.9
8906BC	2	1	56	2	52.5	4.1
8906BC	2	1	84	3	59.2	4.7
9087BG	2	3	1	0	22.9	1.4
9087BG	2	3	28	1	24.3	2
9087BG	2	3	56	2	32.1	1.8
9087BG	2	3	84	3	35.8	2.3
9611BG	2	3	1	0	22.5	2.3
9611BG	2	3	28	1	28.2	1.8
9611BG	2	3	56	2	37.9	2.3
9611BG	2	3	84	3	37.2	3.8
9655BA	1	3	1	0		0.9
9655BA	1	3	28	1	17.4	1.8
9655BA	1	3	56	2	24.2	2
9655BA	1	3	84	3	21.8	2
CJR0508	2	2	1	0	30.5	1.8
CJR0508	2	2	28	1	37.8	2
CJR0508	2	2	56	2	39.6	2.9
CJR0508	2	2	84	3	45.1	2.9
CJR0513	1	3	1	0	13.4	0.9
CJR0513	1	3	28	1	15.2	0.9
CJR0513	1	3	56	2	26.1	2
CJR0513	1	3	84	3	29.3	1.8
DLIB0719	1	3	1	0		0.9
DLIB0719	1	3	28	1	15.8	1.1
DLIB0719	1	3	56	2	19.9	1.8
DLIB0719	1	3	84	3	19.7	1.8
LUAR	1	2	1	0
LUAR	1	2	28	1	33.1	2.3
LUAR	1	2	56	2	35.8	3.2
LUAR	1	2	84	3	37.3	4.3
OJR0837	2	3	1	0	38.6	2.3
OJR0837	2	3	28	1	32	1.8
OJR0837	2	3	56	2	46	2
OJR0837	2	3	84	3	42.5	2.5
RPAU	2	2	1	0	36.9	1.8
RPAU	2	2	28	1	35.1	1.8
RPAU	2	2	56	2	40.1	2
RPAU	2	2	84	3	40.1	2.9
RSF0061	1	2	1	0
RSF0061	1	2	28	1	24.5	2.3
RSF0061	1	2	56	2	26.5	3.2
RSF0061	1	2	84	3	27.9	3.2

## Sheet: MAMMARY GLAND_ULTRASOUND
Animal	Treatment	Block	Day	Period	Fatpad	Parenchyma
47	1	1	1	0	139.025	71.1118
47	1	1	28	1	122.63	52.2996
47	1	1	56	2	106.095	47.8433
47	1	1	84	3	113.305	49.8131
718	1	1	1	0	97.7621	45.5853
718	1	1	28	1	134.709	76.823
718	1	1	56	2	101.031	63.0962
718	1	1	84	3	113.595	74.9803
1118	1	2	1	0	143.04	83.1108
1118	1	2	28	1	138.94	85.3098
1118	1	2	56	2	139.443	94.245
1118	1	2	84	3	124.911	81.0734
1218	2	1	1	0	105.138	58.5321
1218	2	1	28	1	112.534	68.468
1218	2	1	56	2	99.4228	60.0718
1218	2	1	84	3	95.4939	60.3267
1341	2	2	1	0	84.1658	43.1348
1341	2	2	28	1	129.951	79.691
1341	2	2	56	2	141.74	91.8651
1341	2	2	84	3	122.195	82.4383
2226	1	3	1	0	99.3487	56.3844
2226	1	3	28	1	117.571	73.9593
2226	1	3	56	2	128.996	79.9542
2226	1	3	84	3	118.902	80.21
3789	1	3	1	0	83.1262	54.8757
3789	1	3	28	1	143.299	93.1431
3789	1	3	56	2	122.349	90.3978
3789	1	3	84	3	126.302	91.3314
0500BC	2	1	1	0	110.392	63.0196
0500BC	2	1	28	1	135.926	68.6464
0500BC	2	1	56	2	124.777	41.1739
0500BC	2	1	84	3	118.995	43.161
1196BF	2	1	1	0	98.2708	40.0288
1196BF	2	1	28	1	120.659	71.8112
1196BF	2	1	56	2	114.315	65.165
1196BF	2	1	84	3	117.799	61.4267
1958BG	1	2	28	1	113.658	70.8192
1958BG	1	2	28	1	127.633	78.6949
1958BG	1	2	56	2	128.719	70.6348
1958BG	1	2	84	3	137.203	86.0852
1959BG	2	3	1	0	94.2578	48.5489
1959BG	2	3	28	1	124.859	84.9389
1959BG	2	3	56	2	127.317	88.6602
1959BG	2	3	84	3	110.075	85.4864
2475BD	2	1	1	0	91.431	48.6447
2475BD	2	1	28	1	107.017	62.15
2475BD	2	1	56	2	119.44	65.9247
2475BD	2	1	84	3	100.409	54.2218
2845BF	1	1	1	0	130.159	69.6517
2845BF	1	1	28	1	140.836	82.5089
2845BF	1	1	56	2	153.911	89.2373
2845BF	1	1	84	3	115.106	80.3735
3320BE	2	3	1	0	124.013	85.8153
3320BE	2	3	28	1	118.952	74.4949
3320BE	2	3	56	2	129.701	86.6167
3320BE	2	3	84	3	111.666	86.2713
3411BE	2	1	1	0	112.876	73.5907
3411BE	2	1	28	1	108.347	41.8569
3411BE	2	1	56	2	106.551	53.7492
3411BE	2	1	84	3	121.517	82.9811
3924BF	2	2	1	0	99.3075	59.901
3924BF	2	2	28	1	118.647	69.0802
3924BF	2	2	56	2	133.91	74.6938
3924BF	2	2	84	3	123.467	71.9996
4118BF	2	2	1	0	74.3122	46.341
4118BF	2	2	28	1	89.5919	48.0138
4118BF	2	2	56	2	124.354	62.8454
4118BF	2	2	84	3	99.05	47.5384
5994BE	1	1	1	0	102.436	52.8062
5994BE	1	1	28	1	107.646	49.8935
5994BE	1	1	56	2	122.924	61.9046
5994BE	1	1	84	3	114.433	68.6212
6335BI	1	2	1	0	77.8772	41.0941
6335BI	1	2	28	1	116.523	67.5259
6335BI	1	2	56	2	123.312	84.0585
6335BI	1	2	84	3	129.903	87.7498
6594BF	1	2	1	0	106.504	65.6084
6594BF	1	2	28	1	121.751	68.5757
6594BF	1	2	56	2	142.108	96.1123
6594BF	1	2	84	3	122.037	85.4158
7636BB	1	1	1	0	102.105	68.0813
7636BB	1	1	28	1	120.779	72.9779
7636BB	1	1	56	2	100.956	68.9788
7636BB	1	1	84	3	119.422	98.6735
7679BB	1	1	1	0	108.522	60.3134
7679BB	1	1	28	1	129.047	67.8648
7679BB	1	1	56	2	129.657	72.8222
7679BB	1	1	84	3	124.538	41.3087
8906BC	2	1	1	0	125.254	67.2916
8906BC	2	1	28	1	121.554	64.7309
8906BC	2	1	56	2	132.607	37.2938
8906BC	2	1	84	3	128.509	34.5987
9087BG	2	3	1	0	74.3042	42.2194
9087BG	2	3	28	1	131.604	65.8609
9087BG	2	3	56	2	107.856	56.7286
9087BG	2	3	84	3	116.188	71.0087
9611BG	2	3	1	0	105.03	56.3089
9611BG	2	3	28	1	128.483	72.3035
9611BG	2	3	56	2	111.502	67.8496
9611BG	2	3	84	3	109.689	73.9623
9655BA	1	3	1	0	93.7556	60.3017
9655BA	1	3	28	1	149.795	83.1789
9655BA	1	3	56	2	121.778	75.4965
9655BA	1	3	84	3	133.649	94.1546
CJR0508	2	2	1	0	111.419	64.9311
CJR0508	2	2	28	1	132.213	80.4665
CJR0508	2	2	56	2	122.876	65.9471
CJR0508	2	2	84	3	92.0173	64.5851
CJR0513	1	3	1	0	92.51	65.0488
CJR0513	1	3	28	1	144.953	91.2122
CJR0513	1	3	56	2	117.892	84.4593
CJR0513	1	3	84	3	126.44	89.5199
DLIB0719	1	3	1	0	112.111	78.2456
DLIB0719	1	3	28	1	130.67	92.5378
DLIB0719	1	3	56	2	131.637	79.1376
DLIB0719	1	3	84	3	124.149	78.002
LUAR	1	2	1	0	88.3644	52.0753
LUAR	1	2	28	1	117.605	85.4097
LUAR	1	2	56	2	112.457	80.8329
LUAR	1	2	84	3	112.759	82.2112
OJR0837	2	3	1	0	92.568	50.1634
OJR0837	2	3	28	1	129.094	63.9867
OJR0837	2	3	56	2	128.303	70.2283
OJR0837	2	3	84	3	103.41	59.6312
RFS0061	1	2	1	0	122.92	65.4032
RFS0061	1	2	28	1	127.801	80.5823
RFS0061	1	2	56	2	110.352	73.5179
RFS0061	1	2	84	3	116.616	76.9144
RPAU	2	2	1	0	93.8627	65.4628
RPAU	2	2	28	1	112.236	60.465
RPAU	2	2	56	2	132.127	83.052
RPAU	2	2	84	3	141.511	95.0066

## Sheet: GENES_MAMMARY GLAND
Animal	Treatment	Block	IGF1	IGF1R	IGFBP3	FAS	ER
6335BI	1	2	0.0264949	0.0152081	0.397632	0.00386834	0.148756
3320BE	2	3	0.00459946	0.0146888	0.194047	0.0028983	0.0302735
1196BF	2	1	0.00428878	0.0182644	0.11298	0.00401566	0.0921624
1341	2	2	0.0023006	0.0241098	0.140301	0.00301402	0.0190999
3411BE	2	1	0.023063	0.0128407	0.191579	0.0057867	0.0549692
9655BA	1	3	0.00156841	0.0262084	0.101629	0.00659899	0.029745
8906BC	2	1	0.0203437	0.0820555	0.0424241	0.0203437	0.0203437
2226	1	3	0.0389451	0.0201408	0.537401	0.00585362	0.149265
3924BF	2	2	0.00318848	0.0336398	0.160677	0.00463208	0.13108
CJR0513	1	3	0.00146954	0.0201894	0.317175	0.000698798	0.0273551
LUAR	1	2	0.0304666	0.0111751	0.219194	0.00395012	0.0428302
9611BG	2	3	0.0180148	0.0067082	0.118069	0.00269603	0.0339703
5994BE	1	1	0.0130689	0.00826833	0.288627	0.00245052	0.0246897
RFS0061	1	2	0.0203313	0.0181687	0.17198	0.00642601	0.0454516
4118BF	2	2	0.011358	0.00842677	0.215451	0.00333925	0.029596
1959BG	2	3	0.000596493	0.048596	0.184541	0.00376831	0.0197144
7636BB	1	1	0.0139129	0.0282449	0.315188	0.00449921	0.0461165
7679BB	1	1	0.0042781	0.0266139	0.131248	0.00926829	0.0195938

## Sheet: GENES_MUSCLE
Animal	Treatment	Block	mTOR	AMPK
6335BI	1	2	5.71364e-05	0.000119816
3320BE	2	3	8.88797e-05	0.000206723
1196BF	2	1	6.419e-05	0.000232258
1341	2	2	6.36112e-05	0.000241809
3411BE	2	1	3.17907e-05	7.57628e-05
9655BA	1	3	0.000123838	0.000237113
8906BC	2	1	4.79762e-05	0.000124853
2226	1	3	7.02069e-05	0.000113006
3924BF	2	2	8.27369e-05	0.00020944
CJR0513	1	3	9.13452e-05	9.52289e-05
LUAR	1	2	6.24133e-05	0.000192021
9611BG	2	3	4.01643e-05	7.91842e-05
5994BE	1	1	0.000107059	0.000443456
RFS0061	1	2	0.000106568	0.000232625
4118BF	2	2	0.000131018	0.000323615
1959BG	2	3	0.000147334	0.000643467
7636BB	1	1	0.000112344	0.000355731
7679BB	1	1	7.65832e-05	0.000189569

## Sheet: GENES_LIVER
Animal	Treatment	Block	IGF1	GHR
6335BI	1	2	0.105183	0.383299
3320BE	2	3	0.0886443	0.355258
1196BF	2	1	0.130705	0.376233
1341	2	2	0.151545	0.511301
3411BE	2	1	0.16841	0.590814
9655BA	1	3	0.176043	0.576687
8906BC	2	1	0.147288	0.632904
2226	1	3	0.135609	0.587097
3924BF	2	2	0.0870363	0.310342
CJR0513	1	3	0.169461	0.546722
LUAR	1	2	0.139931	0.530348
9611BG	2	3	0.196502	0.365297
5994BE	1	1	0.116953	0.285407
RFS0061	1	2	0.276622	0.929759
4118BF	2	2	0.117384	0.366144
1959BG	2	3	1.37477	117.469
7636BB	1	1	0.0974641	0.466688
7679BB	1	1	0.08074	0.356164
